# Supplementary material for: Determinants of vegetable intake among urban socio-economically disadvantaged adolescents: a systematic review of quantitative studies
Source: Public Health Nutr. 2021 Nov 24;25(6):1447–60. doi: 10.1017/S136898002100464X (PMC9991624; doi:10.1017/S136898002100464X)
Supplement: Supplementary file 1 [file S136898002100464Xsup.zip]

Archive with 2 entries (2 files):
- S136898002100464Xsup001.doc
- S136898002100464Xsup002.docx
